# Supplementary material for: Epidemiology and complications of late-onset sepsis: an Italian area-based study
Source: PLoS One. 2019 Nov 22;14(11):e0225407. doi: 10.1371/journal.pone.0225407 (PMC6874360; doi:10.1371/journal.pone.0225407)
Supplement: S2 Database translated — (XLS) [file pone.0225407.s002.xls]

## Sheet: Foglio1
ID	recurrence	recurrence01_pts	Gestational Age	GA < 28	GA < 34	Sex 1. M 2. F	Birth Weight gr	BW < 1500	Mode of Delivery	Antenatal vaginal– rectal screening	Swab123	Intrapartum antibiotic prophylaxis	Preterm delivery	Intrapartum maternal fever	Membrane rupture >= 18 hours (PROM)	GBS bacteriuria during pregnancy	Chorioamnionitis	Antibiotics before LOS	Total days of antiobiotics before LOS	Mechanical ventilation before LOS	Central venous catheter befor LOS	Surgery before LOS	Hospital-acquired LOS	Blood culture	CSF chemical-physical analysis	CSF culture	LOS onset (days of age)	Early LOS	Chest X-Ray	Sepsis	Septic Shock	Multi-Organ Failure	Bacterial meningitis	Pneumonia	Focal infection	Cathecolamine or fluid support	Mechanical Ventilation or CPAP	OUTCOME AT DISCHARGE	Case fatalities	case fatalities or brain lesion	Severe disease	Pathogen	Gram positive or gram negative or fungi	CoNS	Multi-drug resistent
1	0	0	26	1	1	1	990	1	3	2	2	1	1	0	1	2	3	1	1	1	1	0	1	1	2	2	10	0	4	1	0	0	0	0	1	0	0	3	0	0	1	3	1	0	1
2	0	0	39	0	0	2	3410	0	1	1	1	2	0	0	0	0	0	0	0	0	0	0	0	1	0	0	19	0	4	0	0	0	0	0	0	0	0	0	0	0	0	2	1	0	1
3	0	0	25	1	1	1	600	1	1	4	3	1	1	0	1	2	3	1	2	1	1	0	1	1	2	2	27	0	2	1	0	0	0	1	1	0	1	0	0	0	1	2	1	0	1
4	0	0	39	0	0	2	3010	0	3	2	2	2	0	0	0	2	0	0	0	1	1	0	1	1	0	0	14	0	4	1	0	0	0	0	0	0	0	1	0	1	1	2	1	0	0
5	0	0	38	0	0	2	2930	0	1	1	1	2	0	0	0	2	3	0	0	0	0	0	0	1	1	1	33	1	0	1	0	0	1	0	0	0	2	0	0	0	0	1	1	0	0
6	0	0	35	0	0	1	2860	0	3	4	3	2	1	0	0	2	0	1	2	1	1	1	1	1	2	2	65	1	2	1	0	0	0	1	1	0	0	0	0	0	1	7	2	0	0
7	0	0	25	1	1	2	775	1	3	1	1	1	1	0	1	0	0	1	2	1	1	0	1	1	2	2	19	0	4	1	0	0	0	0	0	0	2	1	0	1	0	10	1	1	1
8	0	0	26	1	1	1	720	1	1	4	3	1	1	0	0	0	0	1	2	1	1	1	1	1	2	2	30	1	2	1	1	1	0	1	0	1	1	2	1	1	1	10	1	1	0
9	0	0	23	1	1	2	500	1	1	1	1	3	1	0	1	0	3	1	2	1	1	0	1	0	1	1	8	0	3	1	0	0	1	1	0	0	1	1	0	1	1	10	1	1	0
10	0	0	31	0	1	2	1460	1	3	4	3	1	1	0	0	0	0	1	2	1	1	0	1	1	2	2	42	1	1	1	0	0	0	1	0	0	1	0	0	0	1	3	1	0	0
11	0	0	41	0	0	1	4345	0	1	1	1	1	0	0	0	0	0	0	0	0	0	0	0	1	0	0	41	1	4	1	0	0	0	0	1	0	0	0	0	0	0	6	2	0	0
12	0	0	40	0	0	1	3140	0	1	1	1	2	0	0	0	0	0	0	0	0	0	0	0	1	2	2	12	0	1	0	0	0	0	1	0	0	0	0	0	0	0	4	1	0	0
13	0	0	40	0	0	1	2890	0	1	2	2	1	0	0	1	2	0	0	0	0	0	0	0	1	2	2	77	1	4	0	0	0	0	0	0	0	0	0	0	0	0	4	1	0	1
14	0	0	27	1	1	2	800	1	3	4	3	2	1	0	0	2	0	1	2	2	1	0	1	1	2	2	48	1	2	1	0	0	0	1	1	0	1	1	0	1	1	2	1	0	0
15	0	0	39	0	0	1	2920	0	2	5	3	3	0	0	0	2	0	1	1	1	1	1	1	1	2	2	65	1	1	1	0	0	0	1	1	1	0	2	1	1	1	3	1	0	1
16	0	0	33	0	1	1	1580	0	3	1	1	2	1	0	0	0	0	0	0	2	2	2	0	1	0	0	32	1	0	1	0	0	0	0	0	2	0	0	0	0	0	1	1	0	0
17	0	0	40	0	0	2	2650	0	2	1	1	1	0	0	1	0	0	0	0	0	0	0	1	1	2	2	41	1	4	1	0	0	0	0	0	0	0	0	0	0	0	1	1	0	0
18	0	0	38	0	0	2	2930	0	1	5	3	3	1	3	2	2	2	1	2	0	0	0	0	1	2	2	64	1	4	0	0	0	0	0	0	0	0	0	0	0	0	3	1	0	0
19	0		23	1	1	2	520	1	1	4	3	1	1	2	1	2	2	1	1	1	1	1	1	1	2	2	7	0	1	1	0	0	0	1	0	1	1	0	0	0	1	10	1	1	1
19	1	1	23	1	1	2	520	1	1	4	3	1	1	2	1	2	2	1	1	1	1	1	1	1	2	2	26	0	4	1	1	1	0	0	0	2	1	0	0	0	1	10	1	1	1
20	0	0	23	1	1	1	610	1	1	5	3	3	1	0	0	2	0	1	1	1	1	0	1	1	2	2	9	0	4	0	0	1	0	0	0	1	0	2	1	1	1	3	1	0	0
21	0	0	38	0	0	2	3400	0	1	1	1	2	0	0	0	0	0	1	2	1	1	1	1	1	0	0	53	1	4	0	0	0	0	0	0	0	0	0	0	0	0	7	2	0	1
22	0	0	41	0	0	1	3750	0	1	1	1	2	0	0	0	0	0	1	1	0	1	0	1	1	2	2	7	0	4	1	0	0	0	0	0	0	0	0	0	0	0	10	1	1	1
23	0	0	35	0	0	2	1780	0	3	5	3	1	1	0	0	0	0	1	2	1	1	1	1	1	2	2	39	1	4	1	0	0	0	0	0	2	1	0	0	0	1	3	1	0	0
24	0	0	30	0	1	1	1142	1	3	4	3	2	1	0	0	0	0	1	1	1	1	0	1	1	2	2	64	1	4	1	0	0	0	0	0	0	0	2	1	1	1	2	1	0	0
25	0	0	24	1	1	1	750	1	1	5	3	1	1	0	0	0	0	1	2	1	1	0	1	1	2	2	11	0	4	1	1	0	0	0	0	1	1	2	1	1	1	8	2	0	0
26	0	0	37	0	0	1	3000	0	1	1	1	2	0	0	0	0	0	0	0	0	0	0	0	1	2	2	9	0	4	0	0	0	0	0	0	0	0	0	0	0	0	2	1	0	0
27	0		25	1	1	1	845	1	3	4	3	1	1	0	0	0	0	1	2	1	1	1	1	1	2	2	50	1	4	1	0	0	0	0	0	0	0	0	0	0	0	9	3	0	0
27	1	1	25	1	1	1	845	1	3	4	3	1	1	0	0	0	0	1	2	1	1	1	1	1	2	2	27	0	2	1	0	0	0	1	0	1	0	1	0	1	1	9	3	0	0
28	0	0	26	1	1	2	660	1	3	3	2	1	1	0	0	1	0	1	1	1	1	1	1	1	2	2	4	0	1	1	0	0	0	1	0	0	2	0	0	0	0	10	1	1	0
29	0		26	1	1	2	500	1	3	5	3	1	1	0	0	0	0	1	1	1	1	0		1	2	2	22	0	2	1	0	0	0	1	0	0	2	0	0	0	0	3	1	0	0
29	1		26	1	1	2	500	1	3	5	3	1	1	0	0	0	0	1	1	1	1	0	1	1	2	2	22	0	2	1	0	0	0	1	0	0	2	0	0	0	0	2	1	0	0
29	2	1	26	1	1	2	500	1	3	4	3	2	1	0	0	0	0	1	2	1	1	0	1	1	2	2	21	0	1	1	0	0	0	1	0	0	2	0	0	0	0	10	1	1	0
30	0	0	29	0	1	1	980	1	2	4	3	2	1	0	0	2	0	1	2	1	1	2	1	1	2	2	45	1	4	1	0	0	0	0	0	0	1	0	0	0	1	1	1	0	0
31	0		41	0	0	1	3920	0	1	1	1	2	0	0	0	0	0	0	0	0	0	0	0	1	1	1	25	0	0	1	0	0	1	0	0	0	0	1	0	1	1	1	1	0	0
31	1	1	41	0	0	1	3920	0	1	1	1	2	0	0	0	0	0	0	0	0	0	0	0	1	1	1	25	0	0	1	0	0	1	0	0	0	0	1	0	1	1	4	1	0	0
32	0	0	37	0	0	2	2805	0	2	1	1	2	0	0	0	0	0	0	0	0	0	0	0	1	0	0	54	1	4	1	0	0	0	0	1	2	0	0	0	0	0	6	2	0	0
33	0	0	38	0	0	1	2920	0	2	1	1	2	0	0	0	0	0	0	0	0	0	0	0	1	2	2	53	1	4	1	0	0	0	0	0	2	0	0	0	0	0	5	1	0	0
34	0	0	26	1	1	2	750	1	3	5	3	1	1	0	1	0	0	1	1	1	1	0	1	1	2	2	15	0	3	1	0	0	0	1	0	0	2	1	0	1	1	10	1	1	0
35	0	0	26	1	1	2	690	1	3	5	3	1	1	0	1	0	0	1	2	1	1	1	1	1	2	2	22	0	1	1	1	1	0	1	0	1	1	1	0	1	1	10	1	1	1
36	0	0	32	0	1	1	1080	1	3	5	3	3	1	3	2	2	3	1	2	1	1	1	1	1	2	2	44	1	0	1	0	0	0	0	0	2	0	0	0	0	0	7	2	0	0
37	0	0	38	0	0	2	2610	0	1	5	3	3	0	3	2	2	3	1	2	1	1	1	1	1	2	2	30	1	2	1	0	0	0	1	0	1	1	1	0	1	1	10	1	1	1
38	0	0	36	0	0	1	2370	0	3	1	1	2	1	0	0	2	0	1	2	1	1	1	0	1	2	2	81	1	4	1	0	0	0	0	1	0	0	0	0	0	0	6	2	0	0
39	0	0	31	0	1	1	2386	0	3	4	3	1	1	0	0	1	1	1	1	1	1	0	1	1	2	2	24	0	2	1	0	0	0	1	0	1	1	2	1	1	1	7	2	0	0
40	0	0	32	0	1	2	1520	0	3	1	1	3	1	0	0	0	0	0	0	0	0	0	1	1	2	2	7	0	4	1	0	0	0	0	0	0	0	0	0	0	0	6	2	0	0
41	0	0	27	1	1	1	995	1	3	5	3	1	1	0	1	0	0	1	1	1	1	0	1	1	2	2	20	0	4	1	0	0	0	0	0	0	0	0	0	0	0	10	1	1	1
42	0	0	39	0	0	2	2805	0	1	2	2	1	0	0	0	0	0	0	0	0	0	0	1	1	1	1	8	0	0	1	0	0	1	0	0	0	0	0	0	0	0	1	1	0	0
43	0	0	39	0	0	1	3410	0	1	1	1	2	0	0	0	0	0	0	0	0	0	0	0	0	1	1	46	1	4	0	0	0	1	0	0	0	0	0	0	0	0	8	2	0	1
44	0		39	0	0	1	2954	0	1	5	3	2	0	0	0	0	0	1	1	1	1	1	1	1	2	2	15	0	4	0	0	0	0	0	0	0	0	0	0	0	0	3	1	0	0
44	1	1	39	0	0	1	2954	0	1	5	3	2	0	0	0	0	0	0	0	1	1	1	1	1	2	2	16	0	4	0	0	0	0	0	0	0	0	0	0	0	0	4	1	0	0
45	0	0	39	0	0	1	3030	0	1	5	3	3	0	0	0	0	0	0	0	0	0	0	0	1	2	2	78	1	4	1	0	0	0	0	1	0	0	0	0	0	0	6	2	0	0
46	0	0	26	1	1	1	900	1	3	4	3	2	1	0	0	0	0	1	2	1	1	2	1	1	2	2	44	1	0	1	0	0	0	0	0	0	1	0	0	0	1	1	1	0	0
47	0		38	0	0	1	4090	0	3	4	3	1	0	0	0	0	0	0	0	1	1	1	1	1	2	2	15	0	2	0	0	0	0	1	0	0	0	0	0	0	0	3	1	0	0
47	1		38	0	0	1	4090	0	3	4	3	1	0	0	0	0	0	0	0	1	1	1	1	1	2	2	10	0	4	0	0	0	0	0	0	0	0	0	0	0	0	4	1	0	0
47	2	1	38	0	0	1	4090	0	3	4	3	1	0	0	0	0	0	0	0	1	1	1	1	1	2	2	10	0	4	0	0	0	0	0	0	0	0	0	0	0	0	9	3	0	0
48	0	0	41	0	0	1	4300	0	1	1	1	1	0	0	1	2	0	0	0	0	0	0	0	1	0	0	66	1	4	1	0	0	0	0	0	0	0	0	0	0	0	9	3	0	0
49	0	0	41	0	0	2	3230	0	1	5	3	3	0	3	2	2	0	0	0	0	0	0	1	1	2	2	28	0	1	1	0	0	0	1	0	0	0	0	0	0	0	2	1	0	0
50	0	0	24	1	1	2	380	1		4	3	1	1	0	0	2	0	1	2	1	1	0	1	1	2	2	20	0	2	1	0	0	0	1	0	1	0	0	0	0	1	9	3	0	0
51	0	0	29	0	1	2	1055	1	3	4	3	2	1	0	0	2	0	1	2	0	1	0	1	1	2	2	22	0	2	1	0	0	0	1	0	0	2	0	0	0	0	7	2	0	0
52	0	0	38	0	0	1	3420	0	2	5	3	2	0	0	0	0	0	0	0	0	0	0	0	1	2	2	67	1	4	1	0	0	0	0	1	0	0	0	0	0	0	2	1	0	0
53	0	0	23	1	1	2	442	1	3	2	2	1	1	0	1	2	0	1	2	1	1	1	1	1	2	2	21	0	2	1	1	1	0	1	0	1	1	0	0	0	1	10	1	1	1
54	0	0	27	1	1	1	1246	1	1	4	3	1	1	0	0	0	1	1	2	1	1	0	1	1	2	2	47	1	4	1	0	0	0	0	0	0	2	0	0	0	0	4	1	0	0
55	0	0	39	0	0	2	3030	0	1	1	1	2	0	0	0	2	0	0	0	0	0	0	1	1	0	0	5	0	4	1	0	0	0	0	0	0	0	0	0	0	0	6	2	0	0
56	0	0	39	0	0	1	2665	0	3	2	2	1	0	0	0	2	0	0	0	0	0	0	0	1	2	2	32	1	4	0	0	0	0	0	0	0	0	0	0	0	0	3	1	0	0
57	0	0	38	0	0	2	2395	0	3	1	1	1	0	0	0	0	0	0	0	0	0	0	0	1	2	2	35	1	4	1	0	0	0	0	0	0	0	0	0	0	0	1	1	0	0
58	0	0	25	1	1	2	934	1	3	4	3	1	1	3	0	2	2	1	2	1	1	0	1	1	2	2	23	0	2	1	0	0	0	1	0	1	1	2	1	1	1	2	1	0	1
59	0	0	31	0	1	2	1545	0	2	1	1	2	1	0	0	0	0	0	0	0	0	0	0	1	0	0	33	1	4	1	0	0	0	0	0	0	0	0	0	0	0	1	1	0	0
60	0	0	30	0	1	1	1390	1	1	5	3	1	1	0	1	0	0	1	1	1	1	0	1	1	2	2	14	0	0	1	0	0	0	0	0	0	2	0	0	0	1	10	1	1	1
61	0	0	39	0	0	1	2990	0	1	5	3	2	0	0	0	0	0	1	1	1	1	1	1	1	2	2	13	0	4	0	0	0	0	0	0	0	0	0	0	0	0	4	1	0	0
62	0	0	24	1	1	2	725	1	1	4	3	2	1	0	0	0	3	1	2	0	0	1	1	2	1	1	40	1	4	0	0	0	1	0	0	0	0	1	0	1	1	10	1	1	1
63	0	0	30	0	1	2	1625	0	1	4	3	2	1	0	0	0	0	1	1	2	2	2	0	1	0	0	37	1	1	1	1	0	0	1	0	1	0	0	0	0	1	1	1	0	0
64	0	0	40	0	0	2	3220	0	1	2	2	1	0	3	2	2	3	0	0	0	0	0	0	1	0	0	27	0	4	0	0	0	0	0	0	0	0	0	0	0	0	4	1	0	0
65	0	0	39	0	0	1	3350	0	3	5	3	2	0	0	0	0	0	0	0	0	0	0	0	1	2	2	25	0	4	1	0	0	0	0	1	0	0	0	0	0	0	7	2	0	0
66	0	0	23	1	1	2	548	1	1	5	3	1	1	3	1	2	3	1	2	1	1	0	1	1	2	2	11	0	0	1	0	0	0	0	0	0	1	0	0	0	1	10	1	1	1
67	0	0	27	1	1	1	1080	1	3	4	3	1	1	0	2	2	2	1	2	1	1	0	1	1	2	2	40	1	4	0	0	0	0	0	0	0	0	0	0	0	0	2	1	0	0
68	0	0	33	0	1	1	1495	1	3	1	1	2	1	0	0	0	0	0	0	0	0	0	1	1	2	2	16	0	0	1	0	0	0	0	0	0	0	0	0	0	0	6	2	0	1
69	0		31	0	1	1	2000	0	3	4	3	2	1	0	0	0	0	0	0	0	1	0	1	1	0	0	10	0	4	1	0	0	0	0	0	0	0	0	0	0	0	2	1	0	0
69	1	1	31	0	1	1	2000	0	3	4	3	2	1	0	0	0	0	1	2	0	1	0	1	2	1	1	18	0	4	0	0	0	1	0	0	2	0	0	0	0	1	10	1	1	1
70	0		38	0	0	2	3276	0	1	2	2	1	0	0	0	0	0	1	1	1	1	1	1	1	2	2	42	1	4	0	0	0	0	0	0	0	0	0	0	0	0	3	1	0	0
70	1		38	0	0	2	3276	0	1	2	2	1	0	0	0	2	0	1	2	1	1	1	1	1	2	2	42	1	2	0	0	0	0	1	0	0	0	0	0	0	0	7	2	0	0
70	2	1	38	0	0	2	3276	0	1	2	2	1	0	0	0	0	0	1	1	1	1	1	1	1	2	2	23	0	4	1	0	0	0	0	0	0	0	0	0	0	0	9	3	0	0
71	0	0	37	0	0	1	3400	0	2	2	2	2	0	0	0	0	0	0	0	0	0	0	0	1	2	2	74	1	4	0	0	0	0	0	1	0	0	0	0	0	0	6	2	0	0
72	0	0	40	0	0	1	2950	0	1	2	2	3	0	3	2	2	3	0	0	0	0	0	0	1	2	2	16	0	4	1	0	0	0	0	1	0	0	0	0	0	0	7	2	0	0
73	0	0	39	0	0	1	2945	0	3	1	1	2	0	0	0	0	0	0	0	0	0	0	1	1	0	0	8	0	0	1	0	0	0	0	0	0	0	0	0	0	0	2	1	0	0
74	0	0	40	0	0	2	4350	0	1	5	3	3	0	0	0	0	0	0	0	0	0	0	0	1	2	2	45	1	4	1	0	0	0	0	1	0	0	0	0	0	0	6	2	0	0
75	0	0	26	1	1	1	545	1	3	5	3	3	1	0	0	0	0	1	1	1	1	0	1	1	2	2	15	0	4	1	0	0	0	0	0	1	1	0	0	0	1	10	1	1	1
76	0	0	39	0	0	2	3120	0	1	1	1	2	0	0	0	0	0	0	0	0	0	0	0	1	1	1	18	0	0	1	0	0	1	0	0	0	0	1	0	1	1	1	1	0	0
77	0	0	32	0	1	1	2385	0	1	2	2	1	1	0	0	0	0	1	1	2	2	2	1	1	1	1	17	0	2	0	1	0	1	1	0	1	1	2	1	1	1	1	1	0	0
78	0		33	0	1	2	1715	0	1	4	3	2	1	0	0	2	0	0	0	0	0	0	1	1	2	2	10	0	0	1	0	0	0	0	1	0	0	0	0	0	0	3	1	0	0
78	1	1	33	0	1	2	1715	0	1	4	3	2	1	0	0	2	0	0	0	0	0	0	1	1	2	2	5	0	0	1	0	0	0	0	1	0	0	0	0	0	0	2	1	0	0
79	0	0	37	0	0	1	2725	0	1	2	2	1	0	0	0	2	0	0	0	0	0	0	0	1	2	2	38	1	0	0	0	0	0	0	0	0	0	0	0	0	0	1	1	0	0
80	0	0	38	0	0	1	3200	0	2	5	3	1	0	0	0	2	0	1	2	0	1	1	1	1	2	2	30	1	4	1	0	0	0	0	0	0	0	0	0	0	0	3	1	0	0
81	0	0	40	0	0	1	3715	0	1	1	1	2	0	0	0	2	0	0	0	0	0	0	0	1	0	0	9	0	4	0	0	0	0	0	1	0	0	0	0	0	0	4	1	0	1
82	0	0	37	0	0	1	3450	0	2	5	3	2	0	0	0	0	0	0	0	0	0	0	0	2	1	1	68	1	4	0	1	0	1	0	0	2	0	4	0	0	1	11	2	0	0
83	0	0	35	0	0	1	2290	0	3	5	3	3	1	0	0	0	0	0	0	1	1	1	1	1	2	2	36	1	2	1	0	0	0	1	0		2	0	0	0	0	10	1	1	1
84	0	0	30	0	1	1	1040	1	3	4	3	2	1	0	0	0	0	1	1	2	2	2	1	1	2	2	16	0	0	1	0	0	0	0	0	0	0	0	0	0	0	1	1	0	0
85	0	0	38	0	0	1	3380	0	1	2	2	1	0	0	0	0	0	0	0	0	0	0	0	1	1	1	10	0	0	1	0	0	1	0	0	0	0	0	0	0	0	1	1	0	0
86	0	0	26	1	1	1	807	1	3	2	2	2	1	0	0	0	0	1	2	1	1	0	1	1	2	2	20	0	3	1	0	0	0	1	0	0	0	0	0	0	0	10	1	1	1
87	0	0	29	0	1	1	1400	1	1	1	1	2	1	3	0	0	3	1	1	0	1	0	1	1	2	2	12	0	4	1	0	0	0	0	0	2	2	0	0	0	0	10	1	1	1
88	0	0	37	0	0	2	3440	0	1	1	1	2	0	0	0	0	0	0	0	0	0	0	0	1	0	0	49	1	4	1	0	0	0	0	0	0	0	0	0	0	0	1	1	0	0
89	0	0	41	0	0	2	3700	0	1	5	3	3	0	0	0	2	3	0	0	0	0	0	0	1	1	0	70	1	4	0	0	0	0	0	0	0	0	0	0	0	0	4	1	0	0
90	0	0	39	0	0	1	3310	0	1	5	3	3	0	3	2	2	0	0	0	0	0	0	0	1	2	2	18	0	4	0	0	0	0	0	0	0	0	0	0	0	0	6	2	0	0
91	0	0	25	1	1	2	670	1	3	4	3	2	1	0	0	0	3	1	2	1	1	0	1	1	2	2	14	0	2	1	0	0	0	1	0	0	2	0	0	0	0	10	1	1	1
92	0	0	39	0	0	2	3330	0	2	1	1	2	0	0	0	0	0	2	2	2	2	2	0	1	2	2	39	1	0	0	0	0	0	0	0	0	0	0	0	0	0	1	1	0	0
93	0	0	30	0	1	2	2651	0	2	4	3	3	1	0	0	0	0	1	2	1	1	1	1	1	2	2	53	1		1	1	1	0	1	0	1	1	0	0	0	1	10	1	1	1
94	0	0	38	0	0	2	3640	0	2	4	3	2	0	0	0	2	0	0	0	1	1	1	1	1	2	2	10	0	4	0	0	0	0	0	0	0	0	0	0	0	0	3	1	0	0
95	0	0	41	0	0	2	2350	0	2	5	3	3	0	3	2	2	3	0	0	0	0	0	0	1	2	2	69	1	4	1	0	0	0	0	1	0	0	0	0	0	0	3	1	0	0
96	0	0	25	1	1	1	595	1	1	5	3	1	1	0	0	2	2	1	1	1	1	0	1	1	2	2	4	0	1	1	0	0	0	1	1	2	1	2	1	1	1	12	2	0	0
97	0	0	40	0	0	1	3540	0	3	1	1	1	0	0	0	0	0	0	0	0	0	0	0	1	1	0	12	0	4	1	0	0	1	0	0	0	0	0	0	0	0	2	1	0	0
98	0	0	30	0	1	1	1170	1	3	5	3	3	1	0	2	0	0	1	2	1	1	1	1	1	2	2	60	1	1	1	0	0	0	1	0	0	0	0	0	0	0	2	1	0	1
99	0	0	41	0	0	2	3720	0	2	1	1	2	0	0	0	0	0	0	0	0	0	0	0	1	2	2	10	0	4	1	0	0	0	0	0	0	0	0	0	0	0	1	1	0	0
100	0	0	41	0	0	1	4125	0	1	1	1	2	0	0	0	0	0	0	0	0	0	0	0	1	1	1	18	0	0	1	0	0	1	0	0	0	0	0	0	0	0	1	1	0	0
101	0	0	38	0	0	2	2755	0	3	2	2	1	0	2	2	2	0	0	0	0	0	0	0	1	0	0	16	0	4	1	0	0	0	0	0	0	0	0	0	0	0	1	1	0	0
102	0	0	42	0	0	2	3230	0	1	1	1	2	0	0	0	0	0	0	0	0	0	0	0	1	2	2	26	0	4	1	0	0	0	0	1	0	0	0	0	0	0	6	2	0	0
103	0		36	0	0	2	1450	1	3	5	3	1	1	0	0	0	0	1	1	1	1	0	1	1	2	2	19	0	2	1	0	0	0	1	0	0	0	2	1	1	1	7	2	0	0
103	1	1	36	0	0	2	1450	1	2	5	3	1	1	0	0	0	0	1	2	1	1	1	1	1	2	2	35	1	2	1	1	1	0	1	0	1	1	2	1	1	1	10	1	1	1
104	0	0	41	0	0	1	4110	0	1	2	2	1	0	0	0	0	0	0	0	0	0	0	0	1	2	2	10	0	4	1	0	0	0	0	1	0	0	0	0	0	0	6	2	0	0
105	0	0	26	1	1	2	930	1		2	2	1	1	0	0	2	0	1	1	2	1	2	1	1	2	2	28	0	4	1	0	0	0	0	0	0	0	0	0	0	0	3	1	0	0
106	0	0	39	0	0	1	2890	0	1	2	2	1	0	0	0	0	0	0	0	0	0	0	0	1	2	2	76	1	4	1	0	0	0	0	0	0	0	0	0	0	0	6	2	0	0
107	0	0	40	0	0	1	3780	0		5	3	3	0	3	2	2	3	1	1	1	1	1	1	1	2	2	81	1	0	0	0	0	0	0	0	0	0	0	0	0	0	3	1	0	0
108	0	0	40	0	0	2	3350	0	1	2	2	1	0	0	0	0	0	0	0	0	0	0	0	1	2	2	13	0	4	1	0	0	0	0	0	0	0	0	0	0	0	4	1	0	0
109	0		38	0	0	1	3180	0	3	5	3	1	0	0	0	0	0	2		1	1	1		1	2	2	31	1	4	1	0	0	0	0	0	0	0	0	0	0	0	3	1	0	0
109	1	1	38	0	0	1	3180	0	3	5	3	1	0	0	0	0	0	2		1	1	1	1	1	2	2	31	1	4	1	0	0	0	0	0	0	0	0	0	0	0	7	2	0	0
110	0	0	40	0	0	2	3370	0	1	5	3	3	0	0	0	0	0	0	0	0	0	0	0	1	2	2	65	1	0	1	0	0	0	0	1	0	0	0	0	0	0	2	1	0	0
111	0	0	26	1	1	1	700	1	3	4	3	2	1	0	0	2	3	0	0	1	1	0	1	1	2	2	8	0	3	1	0	0	0	1	0	0	0	0	0	0	0	3	1	0	1
112	0	0	32	0	1	2	2235	0	3	4	3	2	1	0	0	0	0	0	0	1	0	0	1	1	2	2	8	0	4	1	0	0	0	0	0	0	0	0	0	0	0	7	2	0	0
113	0	0	32	0	1	1	2007	0	1	4	3	1	1	0	1	0	0	0	0	1	1	1	1	1	2	2	38	1	4	1	0	0	0	0	0	0	0	0	0	0	0	4	1	0	1
114	0	0	35	0	0	1	2875	0	1	4	3	1	1	0	0	0	0	1	1	1	1	0	1	1	0	0	8	0	0	1	0	0	0	0	0	0	0	0	0	0	0	7	2	0	0
115	0	0	25	1	1	2	770	1	3	4	3	3	1	3	2	2	3	0	0	1	1	0	1	1	2	2	22	0	3	1	0	0	0	1	0	2	1	0	0	0	1	10	1	1	1
116	0	0	34	0	0	1	2000	0	2	5	3	2	1	0	0	0	0	1	1	1	1	1	1	1	2	2	21	0	2	1	0	0	0	1	0	0	0	0	0	0	0	2	1	0	0
117	0	0	24	1	1	1	800	1	1	5	3	2	1	3	2	2	3	1	2	1	1	0	1	1	2	2	13	0		1	0	0	0	0	0	2	1	0	0	0	1	10	1	1	1
118	0		26	1	1	2	767	1	1	4	3	1	1	0	1	0	0	1	1	0	1	0	1	1	2	2	26	0	0	1	0	0	0	0	0	0	2	0	0	0	0	10	1	1	1
118	1	1	26	1	1	2	767	1	1	4	3	1	1	0	1	0	0	1	2	0	1	0	1	1	2	2	39	1	1	1	0	0	0	1	0	0	1	0	0	0	1	10	1	1	1
119	0	0	40	0	0	2	3710	0	1	1	1	2	0	0	0	0	0	0	0	0	0	0	0	1	0	0	20	0	0	1	0	0	0	0	0	0	0	0	0	0	0	7	2	0	0
120	0	0	31	0	1	2	2100	0	1	3	2	1	1	0	1	0	1	1	2	0	0	0	1	1	2	2	10	0	4	1	0	0	0	0	0	0	0	0	0	0	0	10	1	1	1
121	0	0	40	0	0	2	3170	0	1	2	2	1	0	0	1	0	0	0	0	0	0	0	0	1	2	2	4	0	4	0	0	0	0	0	0	0	0	0	0	0	0	4	1	0	0
122	0	0	30	0	1	2	1180	1	1	3	2	2	1	0	1	0	0	1	1	0	1	0	1	1	2	2	32	1	0	1	0	0	0	0	0	0	1	0	0	0	1	6	2	0	0
123	0	0	24	1	1	1	635	1	3	4	3	3	1	3	2	2	3	1	1	1	1	0	1	1	2	2	12	0	4	1	0	0	0	0	0	1	0	0	0	0	1	3	1	0	0
124	0	0	25	1	1	1	670	1	3	4	3	2	1	0	0	0	0	2		1	1	0	1	1	2	2	38	1	4	1	0	0	0	0	0	0	2	0	0	0	0	7	2	0	0
125	0	0	35	0	0	1	2560	0	3	4	3	3	1	0	0	0	0	1	2	1	1	1	1	1	2	2	49	1	2	1	0	0	0	1	0	0	0	1	0	1	1	8	2	0	0
126	0	0	40	0	0	1	3415	0	1	5	3	3	0	3	2	2	3	0	0	0	0	0	0	1	2	2	68	1	4	0	0	0	0	0	0	0	0	0	0	0	0	2	1	0	0
127	0	0	40	0	0	2	3575	0	1	3	2	3	0	3	2	2	0	0	0	1	1	0	1	1	2	2	7	0	1	0	0	0	0	1	0	0	0	0	0	0	1	2	1	0	0
128	0	0	40	0	0	1	3580	0	1	1	1	2	0	0	0	0	0	1	1	1	1	1	0	1	2	2	54	1	4	1	0	0	0	0	0	0	0	0	0	0	1	10	1	1	1
129	0	0	25	1	1	1	911	1	1	4	3	1	1	0	1	0	0	1	2	1	1	1	1	2	1	1	45	1	2	0	0	0	1	1	0	0	1	1	0	1	1	10	1	1	1
130	0	0	38	0	0	2	2960	0	1	2	2	1	0	0	0	0	0	0	0	0	0	0	0	1	2	2	39	1	4	1	0	0	0	0	0	0	0	0	0	0	0	1	1	0	0
131	0	0	41	0	0	1	2725	0	1	1	1	2	0	0	0	0	0	0	0	0	0	0	0	1	2	2	9	0	4	0	0	0	0	0	1	0	0	0	0	0	0	2	1	0	0
132	0	0	24	1	1	2	608	1	3	4	3	1	1	0	1	2	2	1	2	1	1	0	1	1	2	2	21	0	1	1	0	0	0	1	0	0	1	0	0	0	1	12	2	0	0
133	0	0	24	1	1	2	810	1	1	1	1	2	1	0	0	0	0	1	2	1	1	0	1	0	1	1	45	1	1	0	0	0	1	1	0	0	1	1	0	1	1	7	2	0	0
134	0		39	0	0	2	2750	0	2	1	1	2	0	0	0	0	0	0	0	0	0	0	0	1	1	0	35	1	4	1	0	0	0	0	0	0	0	0	0	0	0	6	2	0	0
134	1	1	39	0	0	2	2750	0	2	1	1	2	0	0	0	0	0	0	0	0	0	0	0	1	1	0	39	1	4	1	0	0	0	0	0	0	0	0	0	0	0	7	2	0	0
135	0	0	22	1	1	1	640	1	1	2	2	1	1	0	0	0	0	1	1	1	1	0	1	1	2	2	8	0	3	0	1	0	0	1	0	1	1	2	1	1	1	6	2	0	0
136	0	0	33	0	1	1	1870	0	3	5	3	1	1	0	0	0	0	0	0	0	1	1	1	1	2	2	12	0	0	1	1	1	0	0	0	1	1	2	1	1	1	10	1	1	1
137	0	0	38	0	0	1	2990	0	2	5	3	1	0	0	0	0	0	0	0	0	0	0	0	1	2	2	30	1	4	0	0	0	0	0	1	0	0	0	0	0	0	3	1	0	0
138	0	0	38	0	0	1	3450	0		5	3	3	0	3	2	2	0	0	0	0	0	0	0	1	2	2	66	1	4	0	0	0	0	0	0	0	0	0	0	0	0	2	1	0	0
139	0	0	40	0	0	2	4125	0	1	1	1	2	0	0	0	0	0	0	0	0	0	0	0	1	2	2	88	1	4	1	0	0	0	0	0	0	0	0	0	0	0	9	3	0	0
140	0	0	40	0	0	1	2800	0	1	1	1	2	0	0	0	0	0	0	0	0	0	0	0	1	2	2	9	0	1	1	0	0	0	1	0	0	0	0	0	0	0	2	1	0	0
141	0	0	31	0	1	2	1625	0	3	4	3	2	1	0	0	0	0	0	0	2	2	1	1	1	0	2	10	0	4	1	0	0	0	0	0	0	0	0	0	0	0	10	1	1	1
142	0	0	24	1	1	2	635	1	1	5	3	1	1	0	1	2	0	1	2	1	1	0	1	1	2	2	15	0	4	1	0	0	0	0	0	0	0	0	0	0	0	9	3	0	0
143	0	0	24	1	1	1	742	1	1	5	3	1	1	3	2	2	3	1	2	1	1	0	1	1	2	2	10	0	1	1	0	0	0	0	0	2	1	0	0	0	1	10	1	1	1
144	0	0	40	0	0	1	3710	0	1	1	1	1	0	0	0	0	0	0	0	0	0	0	0	1	0	0	11	0	4	1	0	0	0	0	0	0	0	0	0	0	0	1	1	0	0
145	0	0	38	0	0	2	2640	0	1	1	1	2	0	0	0	0	0	1	2	2	2	1	0	1	2	2	57	1	1	0	0	0	0	1	1	0	0	0	0	0	0	8	2	0	0
146	0	0	37	0	0	2	2980	0	1	2	2	1	0	0	0	0	0	2	0	2	2	2	0	1	0	0	12	0	4	1	0	0	0	0	0	0	0	0	0	0	0	6	2	0	0
147	0	0	40	0	0	1	3280	0	1	5	3	3	0	0	0	0	0	0	0	0	0	0	0	1	0	0	22	0	4	1	0	0	0	0	1	2	0	0	0	0	0	6	2	0	0
148	0	0	38	0	0	2	2700	0	3	2	2	1	0	0	0	0	0	0	0	0	0	0	0	1	0	0	11	0	4	1	0	0	0	0	0	0	0	0	0	0	0	7	2	0	0
149	0	0	39	0	0	1	3100	0	1	5	3	3	0	3	2	2	0	0	0	0	0	0	0	1	2	2	9	0	4	0	0	0	0	0	0	0	0	0	0	0	0	2	1	0	0
150	0	0	23	1	1	1	637	1	3	4	3	3	1	0	0	0	0	1	2	1	1	0	1	1	2	2	11	0	1	1	0	0	0	1	0	0	1	1	0	1	1	6	2	0	0
151	0	0	39	0	0	1	3435	0	1	1	1	2	0	0	0	0	0	0	0	0	0	0	0	1	2	2	12	0	4	1	0	0	0	0	1	0	0	0	0	0	0	6	2	0	0
152	0	0	38	0	0	1	2890	0	2	5	3	1	0	0	0	2	0	0	0	1	1	1	1	1	2	2	12	0	2	0	0	0	0	1	0	0	0	0	0	0	0	3	1	0	0
153	0		25	1	1	2	825	1	1	4	3	1	1	0	0	0	0	1	1	1	1	0	1	1	2	2	7	0	3	1	0	0	0	1	0	0	2	1	0	1	1	6	2	0	0
153	1	1	25	1	1	2	825	1	1	4	3	1	1	0	0	0	0	1	2	1	1	0	1	1	2	2	38	1	4	1	0	0	0	0	0	2	0	0	0	0	0	10	1	1	1
154	0	0	29	0	1	1	953	1	3	5	3	1	1	0	0	0	0	1	2	1	1	1	1	1	2	2	21	0	0	0	0	0	0	0	1	2	2	0	0	0	0	10	1	1	1
155	0		41	0	0	1	3100	0	3	1	1	2	0	3	2	2	2	0	0	0	0	0	0	1	2	2	12	0	4	0	0	0	0	0	0	0	0	0	0	0	0	2	1	0	0
155	1	1	41	0	0	1	3100	0	3	1	1	2	0	3	2	2	2	0	0	0	0	0	0	1	2	2	12	0	4	0	0	0	0	0	0	0	0	0	0	0	0	3	1	0	0
156	0	0	38	0	0	1	3360	0	1	2	2	1	0	3	2	2	3	0	0	0	0	0	0	1	1	0	36	1	0	1	0	0	0	0	0	2	0	0	0	0	1	12	1	0	1
157	0	0	39	0	0	1	3500	0	1	2	2	1	0	2	0	0	0	0	0	0	0	0	0	1	2	2	62	1	0	1	0	0	0	0	0	0	0	0	0	0	0	2	1	0	0
158	0	0	27	1	1	1	998	1	3	4	3	1	1	0	1	0	0	1	2	0	1	0	1	1	2	2	30	1	0	1	0	0	0	0	0	0	2	0	0	0	0	10	1	1	1
159	0	0	40	0	0	1	3165	0	1	5	3	3	0	3	2	2	3	0	0	0	0	0	0	1	1	1	78	1	4	1	0	0	1	0	0	0	0	0	0	0	0	3	1	0	0
160	0	0	27	1	1	2	697	1	3	5	3	2	1	0	0	0	0	1	1	1	1	0	1	1	2	2	8	0	3	1	0	0	0	1	0	0	0	0	0	0	0	2	1	0	1
161	0	0	38	0	0	1	3075	0	1	1	1	2	0	0	0	0	0	0	0	0	0	0	0	1	2	2	34	1	4	1	0	0	0	0	0	0	0	0	0	0	0	2	1	0	0
162	0	0	32	0	1	1	2320	0	2	4	3	1	1	0	0	0	0	0	0	0	0	0	1	1	1	0	11	0	4	1	0	0	0	0	0	0	0	0	0	0	0	3	1	0	0
163	0	0	37	0	0	2	3120	0	2	4	3	2	0	0	0	0	0	0	0	0	0	0	0	1	1	1	28	0	0	1	0	0	1	0	0	0	0	0	0	0	0	5	1	0	0
164	0	0	24	1	1	2	630	1	1	4	3	2	1	0	0	1	0	1	2	1	1	0	1	1	2	2	67	1	4	1	0	0	0	0	0	0	0	0	0	0	0	1	1	0	0
165	0	0	28	0	1	2	830	1	3	4	3	2	1	0	0	2	0	1	1	1	1	0	1	1	2	2	18	0	4	1	0	0	0	0	0	0	2	0	0	0	0	7	2	0	0
166	0	0	26	1	1	1	680	1	3	4	3	1	1	0	0	2	0	1	2	1	1	1	1	1	2	2	59	1	4	1	0	0	0	0	0	0	2	0	0	0	0	7	2	0	0
167	0	0	25	1	1	1	795	1	3	3	2	1	1	1	1	2	2	1	2	1	1	2	1	1	2	2	15	0	3	1	0	0	0	1	0	0	2	0	0	0	0	10	1	1	1
168	0	0	38	0	0	1	3560	0	3	1	1	1	0	2	1	2	1	1	2	0	1	0	1	1	2	2	18	0	4	1	0	0	0	0	0	2	0	1	0	1	1	10	1	1	1
169	0	0	39	0	0	1	3130	0	2	4	3	2	0	0	0	0	0	0	0	0	0	1	1	1	2	2	15	0	0	1	0	0	0	0	0	0	0	0	0	0	0	10	1	1	0
170	0	0	32	0	1	1	1929	0	1	2	2	1	1	0	0	0	3	1	1	0	0	0	1	1	1	2	17	0	4	1	0	0	0	0	0	0	0	0	0	0	0	7	2	0	0
171	0	0	40	0	0	1	2560	0	1	2	2	1	0	0	0	0	0	0	0	0	0	0	0	1	0	0	44	1		1	0	0	0	0	0	0	0	0	0	0	0	1	1	0	0
172	0	0	26	1	1	1	700	1	3	4	3	2	1	3	2	2	3	1	2	2	1	0	1	1	1	0	33	1	4	1	0	0	1	0	0	0	1	1	0	1	1	4	1	0	0
173	0	0	23	1	1	2	498	1	3	4	3	1	1	0	1	0	0	1	2	1	1	1	1	1	2	2	29	0	0	1	0	0	0	0	0	0	1	0	0	0	1	10	1	1	1
174	0	0	27	1	1	1	846	1	3	4	3	1	1	0	1	2	0	1	1	0	1	0	1	1	2	2	22	0	2	1	0	0	0	1	1	0	0	1	0	1	1	7	2	0	0
175	0	0	27	1	1	1	995	1	1	4	3	2	1	0	0	0	0	1	1	1	1	0	1	1	2	2	12	0	1	1	0	0	0	1	0	0	1	0	0	0	1	7	2	0	0
176	0	0	40	0	0	2	2790	0	1	1	1	2	0	0	0	0	0	0	0	0	0	0	0	1	1	1	10	0	0	1	0	0	1	0	0	2	0	0	0	0	0	1	1	0	0
177	0	0	38	0	0	1	3875	0	1	1	1	2	0	0	0	2	0	0	0	0	0	0	1	1	0	0	4	0	3	1	0	0	0	1	0	0	0	0	0	0	0	6	2	0	0
178	0	0	38	0	0	1	3350	0	2	1	1	2	0	0	0	0	0	0	0	0	0	0	0	0	1	1	65	1	4	0	0	0	1	0	0	0	0	0	0	0	0	3	1	0	0
179	0	0	37	0	0	1	2930	0	1	1	1	2	0	0	0	0	0	0	0	0	1	0	1	1	2	2	10	0	2	0	0	0	0	1	0	0	0	0	0	0	0	6	2	0	0
180	0	0	29	0	1	2	770	1	3	4	3	1	1	0	0	2	0	1	1	1	1	0	1	1	2	2	21	0	2	1	0	0	0	1	0	0	2	0	0	0	0	2	1	0	0
181	0	0	39	0	0	1	3300	0	3	5	3	2	0	0	0	0	0	0	0	0	1	0	1	1	2	2	16	0	0	1	0	0	0	0	0	0	0	0	0	0	0	10	1	1	0
182	0	0	26	1	1	2	680	1	1	4	3	1	1	0	0	0	0	1	2	1	1	0	1	1	2	2	55	1	1	1	0	0	0	1	1	0	1	1	0	1	1	2	1	0	1
183	0	0	38	0	0	1	2950	0	1	5	3	1	0	0	0	0	0	0	0	0	0	0	1	1	2	2	58	1	3	1	0	0	0	0	0	0	0	0	0	0	0	12	2	0	0
184	0	0	38	0	0	2	1990	0	1	5	3	2	0	0	0	0	0	1	2	1	1	1	1	1	2	2	36	1	4	0	0	0	0	0	0	0	0	0	0	0	0	4	1	0	0
185	0	0	39	0	0	1	3430	0	1	1	1	3	0	0	0	0	0	0	0	0	0	0	0	1	2	2	13	0	0	1	0	0	0	0	1	2	0	0	0	0	0	6	2	0	0
186	0		27	1	1	2	1125	1	3	4	3	1	1	0	1	0	0	1	1	1	1	0	1	1	2	2	12	0	4	1	0	0	0	0	0	0	0	0	0	0	0	2	1	0	1
186	1		27	1	1	2	1125	1	3	2	2	1	1	0	1	0	0	1	2	1	1	0	1	1	2	2	19	0	0	1	0	0	0	0	0	2	1	0	0	0	1	10	1	1	1
186	2	1	27	1	1	2	1125	1	3	2	2	1	1	0	1	0	0	1	2	1	1	0	1	1	0	0	37	1	1	1	0	0	0	1	0	2	2	1	0	1	0	10	1	1	0
187	0	0	41	0	0	2	3600	0	1	1	1	2	1	0	0	0	0	1		0	0	0	1	1	2	2	4	0	4	0	0	0	0	0	1	0	0	0	0	0	0	10	1	1	0
188	0	0	39	0	0	2	2050	0	3	1	1	3	0	0	0	0	0	1	1	1	1	1	1	1	2	2	33	1	4	1	0	0	0	0	0	2	0	0	0	0	0	10	1	1	1
189	0	0	23	1	1	2	585	1	1	4	3	3	1	3	2	2	2	1	1	1	1	0	1	1	2	2	12	0	1	1	1	1	0	1	0	1	1	0	0	0	1	10	1	1	1
190	0	0	40	0	0	1	4845	0	1	2	2	1	0	0	0	0	0	1	2	1	1	0	1	1	0	0	23	0	1	1	0	0	0	1	0	0	0	0	0	0	0	7	2	0	0
191	0	0	25	1	1	2	630	1	1	4	3	2	1	0	0	2	0	1	2	1	1	0	1	1	2	2	53	1	4	1	0	0	0	0	0	0	1	0	0	0	1	7	2	0	0
192	0		29	0	1	2	1000	1	2	4	3	1	1	0	0	0	0	1	1	0	1	0	1	1	2	2	17	0	1	1	0	0	0	1	0	0	0	0	0	0	0	3	1	0	0
192	1	1	29	0	1	2	1000	1	2	4	3	1	1	0	0	2	0	0	0	0	1	0	1	1	2	2	15	0	2	1	0	0	0	1	0	2	0	0	0	0	0	10	1	1	1
193	0	0	40	0	0	1	4080	0	1	2	2	1	0	0	0	0	0	1	1	0	1	0	0	1	1	1	12	0	0	1	0	0	1	0	0	0	0	1	0	1	1	6	2	0	0
194	0	0	27	1	1	2	1117	1	3	4	3	2	1	0	0	0	0	1	1	1	1	0	1	1	2	2	17	0	2	1	0	0	0	1	0	0	1	0	0	0	1	2	1	0	0
195	0	0	40	0	0	2	2960	0	1	5	3	3	0	3	2	2	3	0	0	0	0	0	0	1	2	2	32	1	4	0	0	0	0	0	0	0	0	0	0	0	0	7	2	0	0
196	0	0	36	0	0	1	2135	0	1	1	1	1	1	0	1	2	0	1	2	0	1	0	1	1	2	2	83	1	4	1	0	0	0	0	0	0	0	0	0	0	0	9	3	0	0
197	0	0	32	0	1	2	2700	0	3	1	1	2	1	0	0	0	0	1	1	1	1	0	1	1	2	2	13	0	4	1	0	0	0	0	0	0	0	0	0	0	0	7	2	0	0
198	0	0	26	1	1	1	640	1	3	4	3	2	1	0	0	0	0	1	2	1	1	0	1	1	0	0	51	1	0	1	0	0	0	0	0	0	0	1	0	1	1	7	2	0	0
199	0	0	38	0	0	2	3465	0	2	5	3	2	0	0	0	0	0	0	0	0	0	0	1	1	0	0	5	0	4	1	0	0	0	0	1	0	0	3	0	0	1	8	2	0	0
200	0	0	39	0	0	1	3010	0	1	5	3	3	0	0	0	0	0	0	0	0	0	0	0	1	2	2	20	0	4	1	0	0	0	0	1	0	0	0	0	0	0	6	2	0	0
201	0		41	0	0	1	2770	0	1	2	2	1	0	0	0	0	0	1	1	0	1	1	1	1	1	0	25	0	4	1	0	0	0	0	0	0	0	1	0	1	1	7	2	0	1
201	1	1	42	0	0	1	2770	0	1	2	2	1	0	0	0	0	0	1	1	0	1	1	1	1	2	2	44	1	4	1	0	0	0	0	0	0	0	1	0	1	1	7	2	0	1
202	0		24	1	1	2	525	1	1	4	3	1	1	0	0	0	1	1	1	1	1	1	1	1	2	2	46	1	4	0	1	0	0	0	0	1	1	2	1	1	1	7	2	0	0
202	1	1	24	1	1	2	525	1	1	4	3	1	1	0	1	0	0	1	2	1	1	1	1	1	2	2	39	1	4	1	1	1	0	0	0	1	1	2	1	1	1	10	1	1	1
203	0	0	39	0	0	2	2590	0	1	2	2	1	1	0	0	0	0	0	0	0	0	0	0	1	1	1	35	1	4	1	0	0	1	0	0	0	0	1	0	1	1	1	1	0	0
204	0	0	39	0	0	1	2805	0	3	5	3	3	0	0	0	0	0	1	1	1	1	0	1	1	2	2	8	0	4	1	0	0	0	0	0	0	0	2	1	1	1	2	1	0	0
205	0	0	40	0	0	1	3500	0	3	5	3	3	0	3	2	2	3	2		1	1	1	0	1	2	2	90	1	4	0	0	0	0	0	0	0	0	0	0	0	0	7	2	0	1
206	0	0	38	0	0	2	2080	0	2	1	1	2	0	0	0	0	0	0	0	0	0	0	0	1	0	0	23	0	4	1	0	0	0	0	0	0	0	0	0	0	0	1	1	0	0
207	0	0	23	1	1	1	580	1	1	4	3	1	1	0	1	0	1	1	1	1	1	0	1	1	2	2	9	0	2	0	1	0	0	1	0	1	1	1	0	1	1	6	2	0	0
208	0	0	26	1	1	1	860	1	3	4	3	2	1	0	1	2	1	1	2	1	1	0	1	1	2	2	39	1	1	1	0	0	0	1	0	0	0	0	0	0	0	2	1	0	1
209	0	0	38	0	0	1	3600	0	1	4	3	2	0	0	0	0	0	1	1	0	0	0	1	1	2	2	4	0	0							0	0	0	0	0	0	10	1	1	0
210	0	0	38	0	0	1	2550	0	1	1	1	2	0	0	0	0	0	0	0	0	0	0	0	1	2	2	4	0	0	0	0	0	0	0	0	0	0	0	0	0	0	2	1	0	0
211	0	0	42	0	0	1	4030	0	1	1	1	2	0	0	0	0	0	0	0	0	0	0	0	1	2	2	11	0	4	1	0	0	0	0	1	0	0	0	0	0	0	6	2	0	0
212	0	0	39	0	0	1	3840	0	1	2	2	1	0	0	0	0	0	0	0	0	0	0	0	1	0	0	69	1	0	1	0	0	0	0	0	0	0	0	0	0	0	6	2	0	0
213	0	0	25	1	1	1	790	1	3	4	3	1	1	0	0	0	0	1	1	1	1	0	1	1	2	2	5	0	3	0	1	0	0	1	0	0	1	2	1	1	1	2	1	0	0
214	0	0	23	1	1	1	690	1	1	1	1	1	1	0	0	2	0	1	1	1	1	0	1	1	2	2	16	0	4	1	1	0	0	0	0	1	0	2	1	1	1	7	2	0	1
215	0	0	25	1	1	1	780	1	1	3	2	1	1	0	2	2	0	1	1	1	1	0	1	1	2	2	12	0	3	1	0	0	0	1	0	0	2	0	0	0	0	6	2	0	0
216	0	0	40	0	0	2	3100	0	1	5	3	3	0	0	0	0	0	1	1	0	0	0	0	1	2	2	17	0	1	0	0	0	0	1	0	0	0	1	0	1	1	2	1	0	0
217	0	0	38	0	0	2	2840	0	3	1	1	1	0	3	2	2	3	1	2	1	1	1	1	1	2	2	28	0	4	0	0	0	0	0	0	0	0	0	0	0	0	3	1	0	0
218	0	0	40	0	0	2	2640	0	1	5	3	3	0	3	2	2	3	2		0	1	1		1	2	2	83	1		1	1	1	0	1	0	1	0	0	0	0	1	10	1	1	1
219	0	0	39	0	0	2	3210	0	1	1	1	2	0	0	2	0	0	0	0	0	0	0	1	1	1	1	4	0	0	1	0	0	1	0	0	0	0	1	0	1	1	6	2	0	0
220	0	0	40	0	0	1	3620	0	1	5	3	2	0	0	0	2	0	0	0	0	1	1	1	1	2	2	12	0	4	0	0	0	0	0	0	0	0	0	0	0	0	3	1	0	0
221	0	0	40	0	0	1	3455	0	1	1	1	2	0	0	0	0	0	0	0	0	0	0	0	1	2	2	80	1	4	1	0	0	0	0	1	0	0	0	0	0	0	6	2	0	0
222	0	0	25	1	1	1	700	1	3	4	3	2	1	0	0	0	0	1	2	1	1	0	1	1	2	2	13	0	1	1	0	0	0	1	0	1		0	0	0	1	10	1	1	1
223	0	0	25	1	1	2	860	1	3	4	3	3	1	0	0	0	0	1	2	1	1	0	1	1	2	2	17	0	1	1	0	0	0	1	1	1	1	0	0	0	1	10	1	1	0
224	0	0	39	0	0	1	3460	0	1	5	3	3	0	3	2	2	3	0	0	0	0	0	0	1	2	2	20	0	4	1	0	0	0	0	1	0	0	0	0	0	0	6	2	0	0
225	0	0	35	0	0	2	1530	0	3	5	3	2	1	0	0	2	0	1	2	1	1	1	1	1	2	2	56	1	4	1	0	0	0	0	0	0	0	0	0	0	0	7	2	0	0
226	0	0	23	1	1	1	614	1	1	4	3	1	1	0	0	0	0	1	2	1	1	0	1	1	2	2	25	0	4	1	0	0	0	0	0	0	0	0	0	0	0	6	2	0	0
227	0	0	37	0	0	1	3644	0	1	1	1	2	0	0	0	0	0	0	0	0	0	0	0	1	2	2	23	0	4	1	0	0	0	0	1	0	0	0	0	0	0	6	2	0	0
228	0		27	1	1	1	1190	1	1	4	3	1	1	0	0	0	0	1	2	2	2	2	1	1	2	2	42	1	4	1	0	0	0	0	0	0	0	0	0	0	0	1	1	0	0
228	1	1	26	1	1	1	1190	1	1	5	3	3	1	0	0	2	3	1	2	0	2	0	1	1	2	2	49	1	4	0	0	0	0	0	0	0	0	0	0	0	0	4	1	0	0
229	0	0	26	1	1	2	610	1	3	1	1	2	1	0	0	0	0	0	0	2	2	1	1	1	2	2	10	0	4	1	0	0	0	0	0	2	1	0	0	0	0	10	1	1	1
230	0	0	24	1	1	2	690	1	3	3	2	1	1	0	1	0	0	1	2	1	1	1	1	1	2	2	81	1	4	0	0	0	0	0	0	0	0	0	0	0	0	4	1	0	0
230	0	0	24	1	1	2	690	1	3	3	2	1	1	0	1	0	0	1	2	1	1	1	1	1	2	2	72	1	2	1	0	0	0	1	0	0	1	0	0	0	1	9	3	0	0
231	0		39	0	0	2	3012	0	1	4	3	2	0	0	0	0	0	1	2	1	1	1	1	1	2	2	23	0	0	1	0	0	0	0	0	0	0	0	0	0	0	7	2	0	0
231	1	1	39	0	0	2	3012	0	1	4	3	2	0	0	0	0	0	1	2	1	1	1	1	1	2	2	23	0	0	1	0	0	0	0	0	0	0	0	0	0	0	9	3	0	0
232	0	0	27	1	1	2	835	1	3	4	3	2	1	0	0	2	0	1	2	1	1	0	1	1	2	2	18	0	2	1	0	0	0	1	0	0	0	0	0	0	0	2	1	0	0
233	0	0	26	1	1	1	950	1	3	5	3	2	1	0	0	0	0	1	1	1	1	0	1	1	2	2	11	0	4	0	1	0	0	0	0	0	1	2	1	1	1	7	2	0	0
234	0	0	39	0	0	2	3176	0	1	1	1	2	0	0	0	0	0	0	0	0	0	0	0	0	1	1	9	0	4	0	0	0	1	0	0	0	0	0	0	0	0	1	1	0	0
235	0		36	0	0	1	1630	0	3	5	3	1	1	0	0	0	0	1	1	1	1	0	1	1	1	0	33	1	1	1	0	0	1	1	0	1	2	0	0	0	1	2	1	0	1
235	1		36	0	0	1	1630	0	3	5	3	1	1	0	0	0	0	1	2	0	1	0	1	1	2	2	47	1	1	1	0	0	0	1	0	0	0	0	0	0	1	3	1	0	0
235	2	1	36	0	0	1	1630	0	3	5	3	3	1	3	2	2	3	1	1	1	1	0	1	1	2	2	32	1	1	1	1	1	0	1	0	1	1	0	0	0	1	10	1	1	1
236	0	0	23	1	1	1	822	1	1	5	3	1	1	0	1	0	2	1	2	1	1	0	1	1	2	2	22	0	1	0	1	0	0	1	0	1	1	2	1	1	1	8	2	0	0
237	0	0	38	0	0	1	3630	0	1	5	3	2	0	0	0	0	0	0	0	0	0	0	0	1	2	2	16	0	0	1	0	0	0	0	1	0	0	0	0	0	0	6	2	0	0
238	0	0	40	0	0	1	3180	0	1	2	2	1	0	0	0	0	0	0	0	0	0	0	0	1	0	0	24	0	1	1	0	0	0	1	0	0	0	0	0	0	0	1	1	0	0
239	0	0	27	1	1	2	690	1	3	4	3	3	1	0	0	0	0	1	2	1	1	0	1	1	2	2	44	1	1	1	0	0	0	1	0	0	1	0	0	0	1	10	1	1	0
240	0	0	31	0	1	1	1200	1	3	2	2	2	1	0	1	0	0	0	0	0	0	0	1	1	0	0	11	0	4	1	0	0	0	0	0	0	0	0	0	0	0	2	1	0	0
241	0	0	33	0	1	2	1720	0		5	3	3	1	3	2	2	3	2		2	2	2		1	2	2	50	1	4	0	0	0	0	0	0	0	0	0	0	0	0	4	1	0	0
242	0	0	41	0	0	1	2695	0	1	1	1	2	0	0	0	0	0	0	0	0	0	0	0	1	2	2	31	1	4	0	0	0	0	0	1	0	0	0	0	0	0	6	2	0	0
243	0	0	39	0	0	2	3470	0	1	5	3	3	0	0	0	0	0	0	0	0	0	0	0	1	0	0	13	0	0	1	0	0	0	0	0	0	0	0	0	0	0	6	2	0	0
244	0	0	28	0	1	2	570	1	3	4	3	2	1	0	0	0	0	1	2	1	1	0	1	1	2	2	12	0	3	1	0	0	0	1	0	1	1	0	0	0	1	10	1	1	0
245	0	0	40	0	0	1	3800	0	1	2	2	1	0	0	0	0	0	0	0	0	0	0	0	0	1	1	13	0	1	0	0	0	1	1	0	0	0	0	0	0	0	3	1	0	0
246	0	0	28	0	1	2	1225	1	1	1	1	1	1	0	0	0	0	1	1	0	1	0	1	1	2	2	13	0	1	1	0	0	0	1	0	0	0	1	0	1	1	10	1	1	0
247	0	0	39	0	0	1	3550	0	1	1	1	1	0	0	0	0	0	1	2	1	1	1	1	1	2	2	16	0	2	0	0	0	0	1	0	0	0	0	0	0	0	3	1	0	0
248	0	0	39	0	0	1	3000	0	1	1	1	2	0	0	0	2	2	1	1	0	1	0	1	1	0	0	15	0	4	0	0	0	0	0	0	0	0	0	0	0	0	6	2	0	0
249	0	0	36	0	0	1	1950	0	3	4	3	2	1	0	0	0	0	0	0	0	0	0	1	1	1	1	5	0	4	1	0	0	1	0	0	0	0	0	0	0	0	2	1	0	0
250	0	0	34	0	0	1	2420	0	3	2	2	1	1	0	1	0	0	2	0	0	0	2	0	1	1	1	36	1	1	1	1	0	1	1	0	1	1	1	0	1	1	1	1	0	0
251	0	0	29	0	1	1	990	1	3	1	1	2	1	0	0	0	0	1	1	1	1	0	1	1	0	0	20	0	3	1	0	0	0	1	0	1	1	0	0	0	1	9	3	0	0
252	0	0	28	0	1	1	1189	1	3	4	3	2	1	0	0	2	0	0	0	0	1	0	1	0	1	1	5	0	4	0	1	0	1	0	0	1	1	2	1	1	1	6	2	0	0
253	0	0	37	0	0	1	2750	0	1	5	3	3	1	0	0	0	0	1	1	1	1	0	1	1	0	0	55	1	1	1	0	0	0	1	0	0	0	0	0	0	0	9	3	0	0
254	0	0	25	1	1	2	635	1	1	4	3	1	1	1	0	0	0	1	1	1	1	0	1	1	2	2	11	0	3	1	0	0	0	1	0	0	2	0	0	0	0	6	2	0	0
255	0		40	0	0	1	3525	0	1	2	2	1	0	0	2	0	0	0	0	0	0	0	0	1	2	2	31	1	4	0	0	0	0	0	0	0	0	0	0	0	0	3	1	0	1
255	1	1	40	0	0	1	3525	0	1	2	2	1	0	0	2	0	0	0	0	0	0	0	0	1	1	1	16	0	4	1	0	0	1	0	0	0	0	1	0	1	1	1	1	0	0
256	0	0	39	0	0	1	4610	0	1	2	2	3	0	0	0	0	0	1	2	0	1	0	1	1	2	2	6	0	4	1	0	0	0	0	0	0	0	0	0	0	0	10	1	1	1
257	0	0	31	0	1	2	1609	0	3	4	3	2	1	0	1	2	0	1	2	1	1	0	1	1	2	2	56	1	4	1	0	0	0	0	1	0	0	3	0	0	1	3	1	0	0
258	0	0	39	0	0	1	3750	0	2	2	2	2	0	0	0	0	0	0	0	0	0	0	0	1	2	2	31	1	4	0	0	0	0	0	0	0	0	0	0	0	0	4	1	0	0
259	0	0	38	0	0	2	2890	0	2	1	1	2	0	0	0	0	0	0	0	0	0	0	0	1	2	2	13	0	4	1	1	0	1	0	0	2	0	1	0	1	1	1	1	0	0
260	0	0	40	0	0	1	3780	0	1	5	3	3	0	0	0	0	0	0	0	0	0	0	0	1	2	2	5	0	0	0	0	0	0	0	0	0	0	0	0	0	0	7	2	0	0
261	0	0	39	0	0	1	3480	0	1	1	1	2	0	0	0	0	0	0	0	0	0	0	0	1	0	0	37	1	0	1	0	0	0	0	0	0	0	0	0	0	0	1	1	0	0
262	0		28	0	1	2	959	1	3	4	3	2	1	0	0	0	0	1	1	1	1	1	1	1	1	2	40	1	0	1	0	0	0	0	0	0	1	1	0	1	1	7	2	0	0
262	1	1	28	0	1	2	959	1	3	4	3	2	1	0	0	0	0	1	1	1	1	1	1	1	2	2	51	1	1	1	1	0	0	1	0	1	1	1	0	1	1	10	1	1	1
263	0	0	38	0	0	2	3700	0	3	1	1	1	0	0	0	0	0	1	1	0	1	0	0	1	2	2	90	1	4	1	0	0	0	0	0	0	0	0	0	0	0	6	2	0	0
264	0	0	40	0	0	2	2800	0	1	1	1	2	0	0	0	0	0	0	0	0	0	0	0	1	1	1	5	0	2	0	1	0	1	1	0	1	1	2	1	1	1	6	2	0	0
265	0	0	24	1	1	1	598	1	3	4	3	3	1	0	0	2	0	1	2	1	1	0	1	1	2	2	45	1	0	1	0	0	0	0	0	0	1	0	0	0	1	3	1	0	0
266	0		38	0	0	2	3140	0	1	1	1	2	0	0	0	0	0	1	2	0	1	0	1	1	0	0	21	0	4	1	0	0	0	0	0	0	0	0	0	0	0	4	1	0	1
266	1	1	38	0	0	2	3140	0	1	1	1	2	0	0	0	0	0	0	0	0	0	0	0	1	1	1	9	0	0	1	0	0	1	0	0	0	0	1	0	1	1	1	1	0	0
267	0	0	41	0	0	2	3285	0	1	2	2	1	0	0	0	0	0	0	0	0	0	0	0	1	2	2	25	0	4	1	0	0	0	0	0	0	0	0	0	0	0	6	2	0	0
268	0	0	28	0	1	1	900	1	3	3	2	1	1	0	0	2	3	1		1	1	1	1	1	2	2	77	1	1	1	0	0	0	1	0	0	0	1	0	1	1	10	1	1	1
269	0	0	27	1	1	1	773	1	3	4	3	2	1	0	0	0	0	1	1	1	1	0	1	1	2	2	20	0	2	1	0	0	0	1	0	0	0	0	0	0	0	10	1	1	0
270	0	0	37	0	0	2	3000	0	2	2	2	2	0	0	0	0	0	0	0	0	0	0	0	1	2	2	46	1	4	1	0	0	0	0	0	0	0	0	0	0	0	1	1	0	0
271	0	0	30	0	1	2	920	1	3	4	3	2	1	0	0	0	0	1	1	1	1	0	1	1	2	2	24	0	0	1	0	0	0	0	0	0	0	0	0	0	0	10	1	1	1
272	0	0	26	1	1	2	825	1	3	5	3	2	1	0	0	0	2	1	2	1	2	2	1	1	2	2	26	0		0	0	0	0	0	0			2	1	1	1	10	1	1	1
273	0		26	1	1	1	915	1	3	1	1	2	1	0	0	0	0	1	2	1	1	0	1	1	2	2	23	0	1	1	0	0	0	1	0	0	2	0	0	0	0	3	1	0	0
274	0	0	26	1	1	1	930	1	3	4	3	3	1	0	0	0	0	1	2	1	1	0	1	1	2	2	23	0	4	1	0	0	0	0	0	0	0	0	0	0	0	10	1	1	0
273	1	1	26	1	1	1	915	1	3	1	1	2	1	0	0	0	0	1	1	0	1	2	1	1	2	2	11	0	2	1	0	0	0	1	0	0	2	0	0	0	0	10	1	1	1
275	0	0	40	0	0	1	3770	0	1	1	1	2	0	0	0	0	0	0	0	0	0	0	0	1	2	2	29	0	4	0	0	0	0	0	0	0	0	0	0	0	0	6	2	0	0
276	0		38	0	0	1	3670	0	1	2	2	1	0	0	0	0	0	1	2	0	1	1	1	1	2	2	33	1	0	1	0	0	0	0	0	0	0	0	0	0	0	8	2	0	0
276	1	1	38	0	0	1	3670	0	1	2	2	1	0	0	0	0	0	1		1	1	1		1	1	0	61	1	0	1	1	0	0	0	0	1	1	0	0	0	1	8	2	0	0
277	0	0	26	1	1	2	730	1	3	4	3	1	1	3	2	2	3	1	2	1	1	1	1	1	2	2	21	0	1	1	0	0	0	1	1	2	1	0	0	0	1	7	2	0	0
278	0		25	1	1	1	735	1	3	4	3	1	1	0	1	0	0	0	0	1	1	1	1	1	0	0	43	1	1	1	0	0	0	1	0	0	1	1	0	1	1	7	2	0	0
278	1	1	25	1	1	1	735	1	3	4	3	1	1	0	1	0	0	0	0	1	1	1	1	1	1	1	63	1	4	1	0	0	1	0	0	2	0	1	0	1	1	10	1	1	1
279	0	0	35	0	0	2	2150	0	3	4	3	3	1	1	0	2	3	0	0	0	0	0	0	1	2	2	6	0	4	0	0	0	0	0	1	0	0	0	0	0	0	4	1	0	0
280	0	0	36	0	0	1	2940	0	3	1	1	1	1	0	0	0	0	0	0	0	0	0	1	1	2	2	5	0	4	0	0	0	0	0	0	0	0	0	0	0	0	6	2	0	0
281	0	0	24	1	1	1	695	1	1	4	3	1	1	0	0	0	0	1	1	1	1	0	1	1	2	2	7	0	3	1	0	0	0	1	0	0	1	0	0	0	1	12	2	0	0
282	0	0	39	0	0	2	2980	0	1	5	3	3	0	3	2	2	0	2		2	2	2	0	1	2	2	73	1	4	1	0	0	0	0	0	0	0	0	0	0	0	6	2	0	0
283	0	0	39	0	0	1	3470	0		5	3	3	0	3	2	2	3	2		2	2	2	0	1	2	2	16	0	4	0	0	0	0	0	1	0	0	0	0	0	0	6	2	0	0
284	0	0	28	0	1	1	995	1	3	2	2	1	1	0	0	2	0	1	2	0	1	0	1	1	2	2	25	0	4	1	0	0	0	0	0	0	2	0	0	0	0	6	2	0	0
285	0	0	36	0	0	1	2600	0	2	5	3	3	1	0	0	0	0	0	0	0	0	0	0	1	0	0	27	0	1	1	0	0	0	1	0	0	0	0	0	0	0	7	2	0	0
286	0	0	40	0	0	2	2585	0	1	2	2	1	0	0	0	0	0	0	0	0	0	0	0	1	1	1	25	0	0	1	1	0	1	0	0	1	0	0	0	0	1	1	1	0	0
287	0	0	30	0	1	1	1350	1	3	4	3	2	1	0	0	0	0	1	2	2	2	2	1	1	1	0	29	0	2	1	0	0	1	1	0	1	1	0	0	0	1	9	3	0	0
288	0	0	41	0	0	2	4040	0	2	2	2	2	0	0	0	2	0	0	0	0	0	0	0	1	2	2	56	1	4	0	0	0	0	0	0	0	0	0	0	0	0	3	1	0	0
289	0	0	38	0	0	2	3180	0	2	1	1	2	0	0	0	0	0	0	0	0	0	0	0	1	1	1	10	0	4	1	0	0	1	0	0	0	0	0	0	0	0	1	1	0	0
290	0	0	25	1	1	1	900	1	1	5	3	1	1	0	0	2	3	1	1	1	1	0	1	1	2	2	13	0	3	1	0	0	0	1	0	0	1	0	0	0	1	10	1	1	1
291	0	0	37	0	0	1	2810	0	3	4	3	1	0	0	0	0	0	1	2	0	0	0	0	1	2	2	21	0	1	1	0	0	0	1	0	0	0	0	0	0	0	7	2	0	1
292	0		27	1	1	2	465	1	3	1	1	2	1	0	0	0	0	1	1	1	1	0	1	1	2	2	7	0	0	1	0	0	0	0	0	1	1	0	0	0	1	10	1	1	1
292	1	1	27	1	1	2	465	1	3	1	1	2	1	0	0	0	0	1	2	1	1	1	1	1	2	2	35	1	1	1	0	0	0	1	0	1	1	0	0	0	1	10	1	1	1
293	0	0	27	1	1	2	644	1	3	3	2	1	1	0	0	1	2	1	2	1	1	0	1	1	2	2	34	1	0	1	0	0	0	0	0	0	0	0	0	0	0	10	1	1	1
294	0	0	31	0	1	1	1450	1	3	4	3	1	1	0	0	0	0	1	1	0	1	0	1	1	2	2	7	0	0	1	0	0	0	0	0	1	1	0	0	0	1	6	2	0	0
295	0	0	38	0	0	1	3760	0	1	2	2	1	0	0	0	0	0	0	0	0	0	0	0	1	2	2	51	1	4	1	0	0	0	0	0	0	0	0	0	0	0	8	2	0	0
296	0	0	38	0	0	2	2875	0	2	1	1	2	0	0	0	0	0	0	0	0	0	0	0	1	0	0	48	1	4	1	0	0	0	0	0	0	0	0	0	0	0	1	1	0	0
